# Supplementary material for: Cycle Threshold (Ct) Values of SARS-CoV-2 Detected with the GeneXpert® System and a Mutation Associated with Different Target Gene Failure
Source: Curr Issues Mol Biol. 2023 May 7;45(5):4124–34. doi: 10.3390/cimb45050262 (PMC10217001; doi:10.3390/cimb45050262)
Supplement: Supplementary file 1 [file cimb-45-00262-s001.zip]

Archive with 1 entries (1 files):
- cimb-2356239-supplementary.pdf
